# Supplementary material for: Application of TSPO-Specific Positron Emission Tomography Radiotracer as an Early Indicator of Acute Liver Failure Induced by Propacetamol, a Prodrug of Paracetamol
Source: Int J Mol Sci. 2024 May 29;25(11):5942. doi: 10.3390/ijms25115942 (PMC11173123; doi:10.3390/ijms25115942)
Supplement: Supplementary file 1 [file ijms-25-05942-s001.zip]

Archive with 1 entries (1 files):
- ijms-3038808-supplementary.pdf
